# Supplementary material for: Selective Fluorescent Probes for High-Throughput Functional Diagnostics of the Human Multidrug Transporter P-Glycoprotein (ABCB1)
Source: Int J Mol Sci. 2022 Sep 13;23(18):10599. doi: 10.3390/ijms231810599 (PMC9503576; doi:10.3390/ijms231810599)
Supplement: Supplementary file 1 [file ijms-23-10599-s001.zip]

Archive with 1 entries (1 files):
- ijms-1893730-supplementary.pdf
